# Supplementary material for: High-throughput identification of novel conotoxins from the Chinese tubular cone snail (Conus betulinus) by multi-transcriptome sequencing
Source: Gigascience. 2016 Apr 14;5:17. doi: 10.1186/s13742-016-0122-9 (PMC4832519; doi:10.1186/s13742-016-0122-9)
Supplement: Additional file 7: — List of conopeptide coding sequences identified in the EST dataset. (XLSX 15 kb) [file 13742_2016_122_MOESM7_ESM.xlsx]

## Sheet: Additional file 7
Additional file 7: List of conopeptide CDS sequences identified in the EST database
Two of the 46 sequences do not have start codon 'ATG' and part of the 5'-terminal sequences.
Name	Conopeptide CDS Sequence of EST
Bt005	ATGGGCATGCGGATGATGTTCACCGTGTTTCTGTTGGTTGTCTTGGCAACCACTGTGGTTTCCTTCGCTGCAGATCGTGAATCCAATCACAGGAATCGCAGAGCATCTAACCAGATTCCGCGGGGGTTGTGGGCTGAATGCTGTGAGGATCCTCCTTGTCGGGTGAATAACATGGAGCATTGTCCCGCAAACTGA
Bt008	ATGTTCACCGTGTTTCTGCTGGTTGTCTTGGCAACCACTGTCGTTTCCTTCACTTCAGGTCGTGCATCTGGTGGCAGGAATGCTGCAGCCAAAGCGTCTAACCGGATCGCTCTGATCGTCAGGAATGCAGAATGCTGTTATTATCCTCCCTGTTACGAGGCTTATCCAGAAATTTGTCTGTAA
Bt009	ATGTTCACCGTGTTTCTGCTGGTTGTCTTGGCAACCACTGTCGTTTCCTTCACTTCAGGTCGTGCATCTGGTGGCAGGAATGCTGCAGCCAAAGCGTCTAACCGGATCGCTCTGATCGTCAGGAATGCAGAATGCCGTTATTATCCTCCCTGTTACGAGGCTTATCCAGAAATTTGTCTGTAA
Bt012	ATGCAACTGTACACGCATCTGTATCTGCTGGTGCCGCTGGTGACCTTCTACCTAATCCTAGGCACGGGCACGCTAGGTCATGGAGGCACACTGACTGAACGCCGTTTGGCTGACGCCACAGCGCTGAAACCTGAGCCTGTCCTCCTGCAGAAATCCGCCGCCCGCAGCACTGACGACAATGGCAAGGACAGGTTGACTCAGATGATCAGGATTCTCAAAAAGCGAGGAAACATGGCCAGAGGCGGCGAAGAAGTTAGAGAGTCTGCAGAGACTCTTCATGAAATCATGCCGTAG
Bt013	ATGCAACTGTACACGCATCTGTATCTGCTGGTGCCCCTGGTGACCTTCTACCTAATCCTAGGCACGGGCACGCTAGGTCATGGAGGCGCACTGACTGAACGCCGTTTGGCTGACGCCACAGCGCTGAAACCTGAGCCTATCCTCCTGCAGAAATCCGCCGCCCGCAGCACTGACGACAATGGCAAGGACAGGTTGACTCAGATGATCAGGATTCTCAAAAAGCGAGGAAACATGGGCAGAGACGGCGAAGAAGTCAGAGAGGCTGCAGAGACTCTTAATGAACTCACGCCGTAG
Bt014	ATGCAACTGTACACGCATCTGTATCTGCTGGTGCCGCTGGTGACCTTCTACCTAATCCTAGGCACGGGCACGCTAGGTCATGGAGGCGCACTGACTGAACGCCGTTTGGCTGACGCCACAGCGCTGAAACCTGAGCCTGTCCTCCTGCAGAAATCCGCCGCCCGCAGCACTGACGACAATGGCAAGGACAGGTTGACTCAGATGATCAGGATTCTCAAAAAGCGAGGAAACATGGCCAGAGGCGGCGAAGAAGTTAGAGAGTCTGCAGAGACTCTTCATGAAATCACGCCGTATGAAAAAGAAAAAGATTAA
Bt015	ATGCAACTGTACACGCATCTGTATCTGCTGGTGCCGCTGGTGACCTTCTACCTAATCCTAGGCACGGGCACGCTAGGTCATGGAGGCGCACTGACTGAACGCCGTTTGGCTGACGCCACAGCGCTGAAACCTGAGCCTGTCCTCCTGCAGAAATCCGCCGCCCGCAGCACTGACGACAATGGCAAGGACAGGTTGACTCAGATGATCAGGATTCTCAAAAAGCGAGGAAACATGGCCAGAGGCGGCGAAGAAGTTAGAGAGTCTGCAGAGACTCTTCATGAAATCACGCCGCAGGAAAAAGAAAAAGATTAA
Bt016	ATGCAACTGTACACGCATCTGTATCTGCTGGTGCCGCTGGTGACCTTCTACCTAATCCTAGGCACGGGCACGCTGGGTCATGGAGGCGCACTGACTGAACGCCGTTTGGCTGACGCCACAGCGCTGAAACCTGAGCCTGTCCTCCTGCAGAAATCCGCCGCCCGCAGCACTGACGACAATGGCAAGGACAGGTTGACTCAGATGATCAGGATTCTCAAAAAGCGAGGAAACATGGCCAGAGGCGGCGAAGAAGTTAGAGAGTCTGCAGAGGCTCTTCATGAAATCACGCCGTAG
Bt017	ATGCAACTGTACACGCATCTGTATCTGCTGGTGCCGCTGGTGACCTTCTACCTAATCCTAGGCACGGGCACGCTAGGTCATGGAGGCGCACTGACTGAACGCCGTTTGGCTGACGCCACAGCGCTGAAACCTGAGCCTGTCCTCCTGCAGAAATCCGCCGCCCGCAGCACTGACGACAATGGCAAGGACAGGTTGACTCAGATGATCAGGATTTTCAAAAAGCGAGGAAACATGGCCAGGGGCGGCGAAGAAGTTAGAGAGTCTGCAGAGACTCTTCATGAAATCACGCCGTAG
Bt018	ATGTTGCGACTGATCATCGCCGCCGTACTCGCCTCCGCCTGCCTCGCTTACCCTCAAAAGAGGGATGGCGCCCCCGCAGATACGGCCAACCTCCAGCCCTTTAATCAGGGAATGCAGGCCATGCCCGCCTTCCCCAACATGCAGGGAATGCAGGGAATGCCGGGAATGGCCGGTGGTCAATTCCTGCCTTTCAACCCTAACCTTGGCATTGGCTACAAGAGGGATGTCGATGAGAACCTAGAGAAGAGGAGACAGCACTCGAAGTTCAACGAGGGCAACAAATCTCCCTTTGACGCAGAGGGTGGCTTCGGAAACTTCATGAACTTCATGAAGGAAAACAGCAACAACCTTCCGTTCGCGAACATGGATAGCGCCGCCACTGACCTTGGCAACTTCGAG…
Bt020	ATGGAGATGGCCTACTGGGTGATGGTGATGATGATGGTGTGGATTACAGCCCCTCTGTCCGAAGGTGGTAAACTGAACGATGTAATTCGGGCTTTGGCGCCAGACGACGTAACCCCACAGTTTATCTTGCGAAGTCTGATTTCCCGTCGTCGTTCTGACAGCGATGTTCGGGAGGTACCCGTATGTTCCTGGAAGATATGTCCACCATAG
Bt030	ATGGTACTGCTGCTCCTTCTGCTTCTCCTGCCCCTGGGAAACTCAGATGGGGACGGGGATCGGCAAGCGATGGACAGAGACCGTACTGCTGGTGAGGCACGCAGTGCCCCCAAACTCCATCTGAGAAGACACGTGGACCATGGCCGATCTGCTGTCAAACGGTGCTCCACTAAGGTATGCGGTGACGACTGCTGCCCTAGCATTGCGTGTGAGTGCGAGGTTCATGGTGGATCGAGCAATGAAATGGGCTGCAGCCGCCCCGCCCTGGTCCTCCTCGCAAAGTGA
Bt034	ATGCAGTCCTTCACCTGCGTGTGTCTGCTGGTTCCACTCCTCCTCTTCCATCTGACTCAACGATCGGACACGGCAGACCACGGAGGGGCCGCCACGGACGTCCGCTCGGCTGACCACACCCTGAAACGGTTTCTCCACGACTTCCGCCGGACCCTGAAACGCAGATCCGACGGTCACTACGCTAGGAAGCGGGACACCTCTGTGTCGTTAGACACGCAACTTTTGTCTGAGAGAGTTCGCGAGGGTCAAGAGCAGGGTCGGGAGCAGGAAGTGGCAGCTACAATGGAAAGGCTGTATGAGAAAGGTCGTTGA
Bt035	ATGCAGTCATTCACCTGCATGTGTCTGCTGGTTCCACTCCTCCTCTTCCATCTGACTCAACGATCGGACACGGCAGACCACGGAGGGGCCGCCACGGACGTCCGCTCGGCTGACCACACCCTGAAACGGTTTCTCCACGACTTCCGCCGGACCCTGAAACGCAGATCCGACGGTCACTACGCTAGGAAGCGGGACACCTCTGTGTCGTTAGACACGCAACTTTTGTCTGAGAGAGTTCGCGAGGGTCAAGAGCAGGGTCGGGAGCAGGGTCGGGAGCAGGAAGTGGCAGCTACAATGGAAAGGCTGTATGAGAAAGGTCGTTGA
Bt038	ATGCAGTCCCTCACCTGCATGTGTCTGCTGGTTCCACTCCTCCTCTTCCATCTGACTCAACGATCGGACACGGCAGACCACGGAGGGGCCGCCACGGACGTCCGCTCGGCTGACCGCACCCTGAAACGGTTTCTCCACGACTTCCGCCGGGCTCCGAAACGCAGAAACGACGGTCGCTACAATAGGAAGCGCCAACTCTCTGTGGAATTAGACCTGCAACGTTTGGCTGAGATGCATCGCGAGGGGCAAGAGCGGAATGTTGAAGCTTCAGTGTAA
Bt039	ATGCAGTCCTTCACCTGCATGTGTCTGCTGGTTCCACTCCTCCTCTTCCATCTGACTCAACGATCGGACACGGCAGACCACGGAGGGGCCGCCACAGACGTCCGCTCGGCTGACCGCACCCTGAAACGGTTTCTCCACGACTTCCGCCGGGCTCCGAAACGCAGAAATCACGGTCGCTACGACAGGAACAGCAAACTCTCTGTGCACTTTGATCTGCAACGTTTGGCTGAGATATATCGCGAAGGACAAATGGAGAGATTTCGAGCTTCAGTGGAAAAGATGTATGAGATAGGTCGTTGA
Bt041	ATGCAGAGAGGAGTCGTGCTGCTCGGGGTGGTCGCCTTCCTTGCCCTGTGGCCGCAGGCCGCTGCCGAGGTGTACGATTTGGGCGATCCTAACGTGTGGTCCGTGGTCGACCATACACAGAGACTGATGCACACCTGTGCCCAGGCCAATAGCTACACACAGAACAAATGGTCGAAGTACAACGTTGCGGCCTTTAAAGAGAAGAGTCTATTCCATTCAATGTATAGCGACTTGGTACCCTGCATGGACTATTTTCTCCAGACAAGGCATTAG
Bt043	ATGAACACCGCTGGCCGACTCCTGCTTCTGTGCCTCGCTCTGGGCCTGGTGTTCGAGTCTCTGGGAATACCCGTGGCTGATGACGTAGAAGCTGACAGAGACACCGATCCTGACGACGAAGATCCAAGGGGTCTTTCCTACTGGAGGACCCTGGTGGATTGCGGCGGTGTGCAATGTGAGTTCGGCTGCTGTGAAACAATCAACGGGCAAGAGAGATGCAGAGAAATTAACTGTCACTGA
Bt045	ATGAACACCGCTGGCCGACTCCTGCTTCTGTGCCTCGCTCTGGGCCTGGTGTTCGAGTCTCTGGGAAAACCCGTGGCTGATGACGTAGAAGCTGACAGAGACACAGATCCGGACGACGAAGATCAAGGGAATCTTAACCCCTGGTTTGTTCATGAGGAGAAGTGCGGCAGTGGAACCTGTACATTCGGCTGCTGCGAAACAATCAACAGGGAACCGAAATGCAGAGAATTTAACTGTGAGTGA
Bt054	ATGTTCAGTCATACGTCAGTCAGTTTTCCCCTGTTCTCGATCATGGTTCTTGGCATGGTGGCGACGGTTATTTGCTCGTGTGGCTCGGACATCTCGAATGAAATCTGTGAAGAGCCGGACGAAAATGACTGCTCGTGCCCCAATCATAATTGCTGCATTTTGAATCCACCCAAAAGGGATCAGTGTATGACACAGCATATGTGCTACATTCTGCTAAGTGAAAATAGACGCCGCCGATCAACTCAGATGCAAGAAAGATTCCTTCGTATGCCACGTGGTCTTGCCGACTAG
Bt057	ATGATGTTTCGTGTGACGTCAGTCGGCTGTCTCCTGCTGGTCATCGTTTTTCTGAACTTGGTTGTGCCTACCAGTGCCTGCCGCGCTGAAGGAACGTACTGTGAAAATGATTCCCAATGCTGTCTAAATGAATGCTGTTGGGGGGGTTGCGGACATCCGTGTCGCCATCCTGGAAAGAGGTCGAAACTCCAAGAATTCTTTCGACAACGTTGA
Bt069	ATGCTATTCACCTTTCTGGTCCTGTTTCCCCTGGCAACGCTCCAGCTGGATGCAGATCAGCCTGTAGAACGATATGCGGAGGACAAACAGGACCTCAACCGAGATGAAAGGATGGGATTCATATTGCATGCTCTGGGACAGCGGCAATGCTGTGATTGGCCATGGTGCGACGACTGTATTTGCTGCGATTAG
Bt070	ATGTTGAAACTGGGAATGGTGCTATTCATCTTTCTGGTCCTGTTTCCCCTGGCAACGCTCCATCTGGATGCAGATCAGCCTGTAGAACGAAATGTGAACAAACAGGGCCTTAAACCAGATGAAAGGAGGAGATTCAGGTTTTCTGCTCCGAGGAAGCGGGAATGCTGTGAGTGGGAATGGTGCGACGGAGCTTGTGATTGCTGCAATTAG
Bt076	ATGATGTCTAAACTGGGAGTCTTGTTGACCTTCTGTCTGCTTCTGTTTCCCCTGACTGCTCTTCCGCTGGATGAAGATCAACCTGCAGACCGACCTGCAGAGCGTATGCAGGACATTTCATCTGAACAGCATCCCTTGTTTGATCCCGTCAAACGGTGTTGCGAATTGCCATGCCACGGATGCGTCCCTTGTTGCTGGCCTTAA
Bt077	ATGATGTCTAAACTGGGAGTCTTGTTGACCGTCTGTCTGCTTCTGTTTCCTCTTACTGCTGTTCCGATGGATGGAGATCAACCTGCAGACCTGCCTGCGTTGCGTATGCAGGACTTTGCACCTGAGCATAGTCCCTGGTTTGATCCCGTCAGACGGTGCTGCTCGCGGGATTGCCGTGTATGCATCCCTTGTTGCCCAAACTGA
Bt079	ATGATGTCTAAACTGGGAGTCTTGTTGACCATCTGTATGCTTCTGTTTCCCCTTGCTGCTTTTCCGCTGGATGGAGATCAACCTGCAGACCTGCCTGCGTTGCGTATGCAGGACTTTGCACCTGAGCATAGTCCCTGGTTTGATCCCGTCAGACGGTGCTGCTCGCAGGATTGCCGTGTATGCATCCCTTGTTGCCCATACTGA
Bt082	ATGTCTAAACTGGGGGTCGTATTGTTCATCTTTCTGGTTCTGTTTCCCATGGCAACTCTTCAGCTGGATGGAGATCAAACCGCTGATCGTCATGCAGACGATAGGGACCAGGACCTAGCAGAACAGTATCGGAACTTGAAGCGTGTTCTGAAAAGGAGCTGGATATACCATGTAAGGCCGCACTACTCTGCCAATACCCTGTGGTCGCTTGTTTGA
Bt086	ATGTCTAAACCGGGAGTCTTGTTGACCATCTGTCTGCTTCTGTTTCCCCTTACCGCTGTTCCACTGGATGGAGATCAACCTGCAGACCGACATGCAGAGCGTATGAAGTATATGCTACGTGCAATCAGTCCCTGGTTTGATCCCGTCAGAGCGTGCTGTGAGCAGAGCTGCACAACATGCATGCCGTGCTGCTAG
Bt093	ATGTCAACACTGAGAATGATGCTCCTGCTCCTGCATCTGTTGCCCCTTGTAGCCTTTGATAGTGATGGACGAGCTGTGGGTGTGGACATAAACCCCAGTGAAGCACACAGAACCTACAAACGCCTTCTGCAAAGACCTGCCAGGCGCATGAACAGAAGGGAGTGCACACCCTGTGGCCCTAATCTCTGCTGCGAGCCTGGAGAAAGATGTGGAACATCGACACATCACGATCATTATGGCGAGCCTGCGTGCTTAAATTATTAA
Bt103	ATGGAGAAACTGATGACACTGATGGTAGTTGCCGCCGCGCTGGTGTTGACCAAAGTCAAGGTTCAAGGTGACCAAGACAACTCCCCTAAAGATGTTCGCAAACGTCTTCAGGGCAGCGTGTTTAAGAGATGCACAGAAGTTTCACTGCCCTGCGAGGACGACAGTGAATGCTGCGCGCCCTATCTCTGCAAATGCACTATGGGATCAACCTGCGATAGCAGATGCCGGTCTACCTGA
Bt113	ATGATGTGGAAAATGAGAGTTATGTTGTTTGTCGTTTTCCTTCTTTTCCCCCTGGCATCACTCCAGCAGGAAGGAGATATCCAGGCCAAGAAAAAAGACTTAAAGTCCAACTTCTATGGTGCTTTGAAAAGGCCTGCCAGAGACTGCAGGGGCACTTGTGGTCATACCGACCAGTGTACCGGTACTTGCGAGTGCGAAGGTCACGACTCATGTTCTTGCAGCAGGGAGGGACACTATCCGGGATGCACATGTTCGTGTTGA
Bt120	CTAACGACCAGCAAAATGAGAGTTCTCCTGTTTTTGGCTCTTGCTGTGCTCCTGACTTCGTTCACAGAGACCGAAGGAGGGCTCGTCAGTGAACTTTTCAAAAATCCAAAGGCGAAACGACAAAGTTGCGTTACGTGCGGTGGAAAAAATTGCTGCGCACCAAAGACGTGTAATGGAAGTACCTGTTACTCTGGGCGTTAA
Bt130	GGGGTGGATTGCGGCGGTGTGCAATGTGAGTTCGGCTGCTGTGAAACAATCAACGGGCAAGAGAGATGCAGAGAAATTAACTGTCACTGA
Bt157	ATGCGCTGTCTCCCAGTCTTCGTCATTCTTCTGCTGCTGATTGCATCTGCACCTAGCGTTGATGCCCAACCGAAGACCAAATATGATGTGCCCCTGACATCTCTCAACGATAATGCAGAGGGATCCCTACAAATACGCTGGTGCTGCCCCAATGGTCCACGTATGTGCTGTCCTTAA
Bt158	ATGAAACTGACGTGTGTGGTGCTCGTCGCTGTGCTGTTCCTGACGGCCTGTCAACTCATCACAGCTGATGGCTCCAGAGGTACGCAGAAGCATCGTGCCCTGAGGTCGACCACCAAACTCTTCATGCTCACTGAGATCTGCACGCCTCCTGGAGGACATTGTGGTTTTTATAGTAGTTGCTGCGGTACATGCAATGTACACAGAAATTCATGTGTGTAG
Bt162	ATGAAACTGACGTGCGTGTTGATCGTCGCCGTGCTGTTGCTGACGGCCTGTCAACTCACTGCAGCTGATAACTCCAGAGGTGAGTTGAAACGATTCTCTTTCGGTCTCTGTCTGTCTCTGTCTGTCTGTCTGTCTGTCTGTCTGTCTCTCTGTCTCTCTCTCTCTCTCTCTGTGGTAGAAGTTGGGGGTGGGTAG
Bt171	ATGAAGAAACTGACCATACTGATTCTTGTTGCCACTGCACTGTTGTCGACCCACGTCATGGTTGGAGGTGATGGAGAAAAGCCTCTGATGGGGAGAAATGCCGCTAACCGTCTCTTGGCAATAGGAATAGGGAAACGCTGCAAAACAGAGGACTATCTTTGTCAGAGGGATGAGGACTGCTGTTCTGGTTTGGATTGTAGATGCACTGTTAATGCTAATTGCTCACCCCCTTATATTAAGTGTAAACCCTAA
Bt185	ATGTCAGGATTGGGAATCATGGTGCTCACCCTTCTACTTCTTGTGATCATGGCAACCAGTCATCAGGATGCAGGAGAGAAGCAGATGACGCAAAGGGACGCAATCAACGTCAGACGGAGAAGATCAATCACTGGGAGAGTAGTAACTGAGGCGTGCGAAGAGGCCTGTGAGCAGGAGGAGAAGAACTGCTGTGGCATAACAAATGGACAACCCTTTTGTAACTTTCCATGCATCGGATAG
Bt197	ATGCATCTGTCACTGGCAGGCTCAGCTCTTTTGATGTTGCTTCTGCTGTTTGCCTTGGGCACCTTCGTTGGGGTTCAGTCAGGACAGATAACAAGGGATGTGGACAATGGACAACTCACGGATGACCGCCGTAACCTGCAGTCGCAGTGGAAGCAAATGACTCTCTTCAGGTCACTTTACAAACGAACCAATTGTGGAGAGACTTGCCTAAAAGATGAGCAATGCGTGGGCGCTTGTCAGATTTGTGTGCCTTCGCAATTAAAATGCCTGTGA
Bt200	ATGACTCTGTCACTGGTGCGTTCAGCTGTTGTGATGCTGGTGCTACTGTTGGCCTTTGACAACTTTGCTGACGTCCAGCCCAAACAAACAACAAGGGGTGCGAGCAGCTTCTCTGACCTCCTATCGAAAGGGTACAGGATTGTGTCATGTCCTGGTAATCCTTGCGAAAGACCTTCGGATTGCAGCCGTTGTTCATGTAACTTCAACGTCTGCATGGAAATGGTGTGA
Bt207	ATGCGCTGTCTCCCAGTCTTCATCATTCTTCTGCTGCTGGTTGCATCTGCACCTAGCGCTGATGTCCAACCAAAGACCAAGAATTCTATGACTCTGGCATCTTTAAGAGATTTTGCAAAAAAAGGCCGAAAGAACCTTTGGCGACGATCTGAATGCTGCATTAGAAATTTCCTCTGCTGTTAA
Bt208	ATGCGCTGTCTCCCAATCTTCATCATTCTTCTGCTGCTGATTCCATCTGCAGCTAGCGTTGCTCAACCGAAGACCAAGGATGATGTGGCCCTGGCATCTTTCTACGATAATGCAAAGCGAGCCCTACAAAGATATTGGGCGAAATCCTTGTGCTGCCCAGAAGATAGGTGGTGCTGTTAG
Bt209	ATGCGCTGTCTCCCAGTCTTCATCATTCTTCTGGTGCTGATTGCATCTGCACCTACCGTTGATGCCCGACCAAAGATCGAAGATGATGAGTCCCTGGCATCTTTCCATGATAATGTAAAGCAAACCCTACAAAGACTTTTGAACAAACGCGATTGCTGCCCAGAATCTCCTCCGTGCTGTCATTAA
Bt210	ATGCTCTGTATTCCGATCTTCATCATCCTCCTGCTGGTCCTTTCACCTGCAGCTAGTCTTCCTGTGGAATCAGAGCTGCAAAGAGATTTGACTCAGGAATCTCCTAAAGATTTGGGGATGAGAAATGAACACCTACTTTTGAAGAAAGTGGCCGACGACTGCTGTGTAGGCAAGGTCGGCACTTGCTGCCGATAA
Bt214	ATGCTCTGTCTTCCGGTCTTCATCATCCTTCTGCTGTTGGTTTCACCTGCAGCTACTCTGCCTGTGACGTCAAAGCTGCACGGGCTTTTGACTCGGCGATCTCTTAAGAATTTTTGGAAGAGAAATTTGTACCTAACTGAAGAGGGTTGGGTCGACTGCTGTCACATGCCGCGTTGCTGTGTTGAGGACTAA
Bt215	ATGCGCGGTCTCCCAGTCTTCGTCATTCTTCTGCTGCTGATTGCATCTGCACCTAGCGTTGATGCCCGACCGAAGACTAAAGCTGATGTGCCCCTGACATCTCTCAACGATAATGCAAAGCGAACCCTACAAATACTTCGGAACAAACGCGCTTGCTGCCCGTACGAACCTTCGTGCTGTATTTAA
