# Supplementary material for: High-throughput identification of novel conotoxins from the Chinese tubular cone snail (Conus betulinus) by multi-transcriptome sequencing
Source: Gigascience. 2016 Apr 14;5:17. doi: 10.1186/s13742-016-0122-9 (PMC4832519; doi:10.1186/s13742-016-0122-9)
Supplement: Additional file 8: — Accession numbers of the 215 identified conopeptides in the NCBI GenBank. (XLSX 15 kb) [file 13742_2016_122_MOESM8_ESM.xlsx]

## Sheet: Sheet1
conopeptide	GenBank accession number
Bt001	KU563886
Bt002	KU564007
Bt003	KU563887
Bt004	KU564008
Bt005	KU317628
Bt006	KU563888
Bt007	KU564009
Bt008	KU317629
Bt009	KU317630
Bt010	KU564010
Bt011	KU564011
Bt012	KU317631
Bt013	KU317632
Bt014	KU317633
Bt015	KU317634
Bt016	KU317635
Bt017	KU317636
Bt018	KU317637
Bt019	KU564012
Bt020	KU317638
Bt021	KU563889
Bt022	KU563890
Bt023	KU563891
Bt024	KU563892
Bt025	KU563893
Bt026	KU563894
Bt027	KU564013
Bt028	KU563895
Bt029	KU563896
Bt030	KU563897
Bt031	KU563898
Bt032	KU563899
Bt033	KU564014
Bt034	KU317640
Bt035	KU317641
Bt036	KU563900
Bt037	KU564015
Bt038	KU317642
Bt039	KU317643
Bt040	KU563901
Bt041	KU317644
Bt042	KU563902
Bt043	KU317645
Bt044	KU563903
Bt045	KU317646
Bt046	KU564016
Bt047	KU563904
Bt048	KU563905
Bt049	KU563906
Bt050	KU563907
Bt051	KU563908
Bt052	KU563909
Bt053	KU563910
Bt054	KU317647
Bt055	KU563911
Bt056	KU563912
Bt057	KU317648
Bt058	KU563913
Bt059	KU563914
Bt060	KU563915
Bt061	KU563916
Bt062	KU563917
Bt063	KU563918
Bt064	KU563919
Bt065	KU564017
Bt066	KU564018
Bt067	KU564019
Bt068	KU564020
Bt069	KU317649
Bt070	KU317650
Bt071	KU563920
Bt072	KU563921
Bt073	KU564021
Bt074	KU563922
Bt075	KU563923
Bt076	KU317651
Bt077	KU317652
Bt078	KU564022
Bt079	KU317653
Bt080	KU564023
Bt081	KU563924
Bt082	KU563925
Bt083	KU563926
Bt084	KU563927
Bt085	KU563928
Bt086	KU563929
Bt087	KU563930
Bt088	KU564024
Bt089	KU564025
Bt090	KU564026
Bt091	KU564027
Bt092	KU563931
Bt093	KU317656
Bt094	KU563932
Bt095	KU563933
Bt096	KU563934
Bt097	KU564028
Bt098	KU563935
Bt099	KU563936
Bt100	KU563937
Bt101	KU563938
Bt102	KU564029
Bt103	KU317657
Bt104	KU563939
Bt105	KU563940
Bt106	KU563941
Bt107	KU563942
Bt108	KU563943
Bt109	KU563944
Bt110	KU563945
Bt111	KU563946
Bt112	KU563947
Bt113	KU317658
Bt114	KU563948
Bt115	KU563949
Bt116	KU564030
Bt117	KU563950
Bt118	KU563951
Bt119	KU563952
Bt120	KU563953
Bt121	KU563954
Bt122	KU563955
Bt123	KU563956
Bt124	KU563957
Bt125	KU563958
Bt126	KU563959
Bt127	KU564031
Bt128	KU564032
Bt129	KU564033
Bt130	KU317660
Bt131	KU564034
Bt132	KU564035
Bt133	KU564036
Bt134	KU563960
Bt135	KU564037
Bt136	KU563961
Bt137	KU563962
Bt138	KU563963
Bt139	KU563964
Bt140	KU563965
Bt141	KU563966
Bt142	KU563967
Bt143	KU563968
Bt144	KU563969
Bt145	KU563970
Bt146	KU564038
Bt147	KU564039
Bt148	KU564040
Bt149	KU563971
Bt150	KU563972
Bt151	KU563973
Bt152	KU564041
Bt153	KU563974
Bt154	KU563975
Bt155	KU564042
Bt156	KU564043
Bt157	KU317661
Bt158	KU317662
Bt159	KU564044
Bt160	KU563976
Bt161	KU564045
Bt162	KU317663
Bt163	KU564046
Bt164	KU563977
Bt165	KU563978
Bt166	KU564047
Bt167	KU564048
Bt168	KU563979
Bt169	KU563980
Bt170	KU564049
Bt171	KU563981
Bt172	KU563982
Bt173	KU563983
Bt174	KU563984
Bt175	KU564050
Bt176	KU563985
Bt177	KU563986
Bt178	KU564051
Bt179	KU563987
Bt180	KU564052
Bt181	KU563988
Bt182	KU564053
Bt183	KU563989
Bt184	KU564054
Bt185	KU317665
Bt186	KU563990
Bt187	KU563991
Bt188	KU564055
Bt189	KU563992
Bt190	KU563993
Bt191	KU564056
Bt192	KU563994
Bt193	KU563995
Bt194	KU563996
Bt195	KU563997
Bt196	KU564057
Bt197	KU563998
Bt198	KU564058
Bt199	KU564059
Bt200	KU317667
Bt201	KU563999
Bt202	KU564060
Bt203	KU564000
Bt204	KU564001
Bt205	KU564002
Bt206	KU564003
Bt207	KU317668
Bt208	KU317669
Bt209	KU317670
Bt210	KU317671
Bt211	KU564004
Bt212	KU564005
Bt213	KU564006
Bt214	KU317672
Bt215	KU317673
